# Supplementary material for: Gut Microbiota-Based Immunotherapy: Engineered Escherichia coli Nissle 1917 for Oral Delivery of Glypican-1 in Pancreatic Cancer
Source: Medicina (Kaunas). 2025 Mar 30;61(4):633. doi: 10.3390/medicina61040633 (PMC12028767; doi:10.3390/medicina61040633)
Supplement: Supplementary file 1 [file medicina-61-00633-s001.zip]

Archive with 1 entries (1 files):
- medicina-3553977-supplementary.pdf
